# Supplementary material for: Investigating risk factors of hemorrhagic fever of renal syndrome (HFRS) in Qingdao, Shandong province, China
Source: PLoS One. 2025 Dec 15;20(12):e0338514. doi: 10.1371/journal.pone.0338514 (PMC12704882; doi:10.1371/journal.pone.0338514)
Supplement: S1 Table — This is the minimal data set required to replicate the findings of this study. This file contains the underlying data for all analyses. (XLSX) [file pone.0338514.s001.xlsx]

## Sheet: Sheet1
SN	Matching number	status	outcome	Occupation	Education background	Having underlying diseases	Average income (RMB)	Knowing the pathogen of HFRS	Knowing the main sources of HFRS transmission	Knowing the most vulnerable organs of HFRS	Housing location (by or outside the village)	House near pondgully	Frequency of house cleaning	Sprinkling while cleaning house	Wearing a mask while cleaning house	Spare rooms at home	Presence of rodent holes at home	Presence of rats at home	Rodent control measures at home	Raising livestock and/or poultry	Piles of firewood and/or grain in residential yards	Frequency of sun exposure for quilts and bedding	Storage of rice, white flour and other dry rations	Storing leftovers with protection	Heating leftovers before eating	HFRS vaccination	Hand-washing habits before meals	Breaks in the skin	Breach in the oral cavity	Mite and/or flea bites	Contacting with rats and/or their excreta
1	1	1	1	1	2	1	2	2	2	2	1	1	3	2	2	1	2	1	2	1	1	2	3	1	3	2	3	1	2	2	1
2	1	0	2	1	2	2	1	2	1	2	2	2	2	1	2	2	1	2	1	1	2	2	1	1	3	1	1	2	2	2	2
3	1	0	2	1	2	2	1	1	1	2	2	1	2	1	1	1	2	1	1	2	2	2	3	1	3	1	1	2	2	2	2
4	2	1	1	2	2	2	1	2	2	2	1	1	2	2	2	2	1	1	1	2	1	2	1	1	3	2	1	2	2	2	1
5	2	0	2	2	2	2	1	1	1	2	2	1	2	1	1	1	2	2	2	2	2	2	3	1	3	2	1	2	2	2	2
6	2	0	2	1	2	2	1	2	1	2	1	1	2	1	1	1	1	1	1	1	1	2	1	1	3	2	1	2	2	2	1
7	3	1	1	1	3	2	1	2	2	2	2	1	2	2	2	2	1	1	2	1	1	2	3	1	3	2	1	2	2	2	2
8	3	0	2	1	2	1	1	2	2	2	2	2	3	1	2	1	2	2	2	2	1	2	1	1	3	2	1	2	2	2	2
9	3	0	2	1	1	2	1	2	2	2	1	2	2	1	2	1	1	1	2	2	2	2	3	1	3	2	1	2	2	2	2
10	4	1	1	1	2	2	1	1	1	1	1	2	2	2	2	2	2	1	2	1	1	2	1	1	3	2	2	2	2	2	1
11	4	0	2	2	2	2	1	2	1	1	1	1	3	1	2	2	2	2	2	2	1	2	1	1	3	2	1	2	2	2	2
12	4	0	2	2	3	2	2	1	2	2	1	2	3	1	1	2	2	2	2	2	2	2	1	1	3	2	1	2	2	2	2
13	5	1	1	1	2	2	1	2	2	2	1	1	2	2	2	1	2	1	2	2	1	1	3	1	3	2	1	2	2	2	2
14	5	0	2	1	3	1	1	1	1	2	1	2	2	1	2	2	2	2	2	1	2	2	3	1	1	2	1	2	2	2	2
15	5	0	2	1	2	2	2	2	1	2	1	2	3	1	2	2	2	2	2	2	2	1	1	1	3	2	1	2	2	2	2
16	6	1	1	1	3	2	1	2	1	2	2	2	3	1	2	1	2	1	2	2	1	2	3	1	3	2	1	2	2	2	1
17	6	0	2	1	3	1	2	2	1	1	1	1	2	1	2	1	2	2	2	1	2	2	1	1	3	2	1	2	2	2	2
18	6	0	2	1	2	2	1	2	1	1	1	2	3	1	2	1	2	2	2	2	2	1	3	1	2	2	1	2	2	2	2
19	7	1	1	1	2	2	1	2	1	1	1	1	2	1	2	1	2	1	1	2	1	2	3	1	3	2	1	2	2	2	1
20	7	0	2	2	2	2	1	2	1	1	2	2	2	1	1	2	2	2	2	2	2	2	1	1	3	2	1	2	2	2	2
21	7	0	2	1	2	2	1	2	2	2	1	2	3	1	2	2	2	2	2	1	2	1	3	1	3	2	1	2	2	2	2
22	8	1	1	1	2	2	1	2	2	2	2	1	2	2	2	2	2	1	2	2	1	2	1	1	3	2	1	2	2	2	2
23	8	0	2	2	2	1	1	1	1	1	1	1	2	2	2	1	1	1	1	2	1	2	3	1	3	2	1	2	2	2	2
24	8	0	2	1	2	2	2	1	1	2	1	1	2	1	2	1	2	2	2	2	1	2	1	1	3	2	1	2	2	2	2
25	9	1	1	2	2	1	2	2	2	2	2	2	2	1	2	2	2	2	2	2	2	2	3	1	3	2	1	2	2	2	2
26	9	0	2	2	2	2	1	1	1	1	2	2	2	1	1	2	1	1	1	2	1	1	1	1	3	1	1	2	2	2	2
27	9	0	2	1	2	2	2	1	1	2	2	2	3	1	2	2	2	2	2	2	2	1	1	1	3	2	1	2	2	2	2
28	10	1	1	1	2	2	1	1	1	1	1	1	3	1	2	1	2	1	2	1	1	2	3	1	3	2	1	2	2	2	1
29	10	0	2	1	2	2	2	1	1	1	2	2	3	1	2	2	2	2	2	1	2	1	3	1	3	2	1	2	2	2	2
30	10	0	2	1	2	2	1	1	1	1	1	2	2	1	1	2	2	2	1	2	2	2	1	1	3	2	1	2	2	2	2
31	11	1	1	2	2	2	1	2	2	2	1	1	2	2	1	2	2	2	2	1	1	2	3	2	3	2	1	1	2	2	2
32	11	0	2	1	2	2	1	2	1	1	2	2	3	1	1	2	1	1	1	2	2	2	1	1	3	2	1	2	2	2	2
33	11	0	2	1	2	2	2	2	2	2	2	2	3	2	2	2	2	2	2	2	2	1	3	1	3	2	1	2	2	2	2
34	12	1	1	1	2	2	1	2	2	1	1	2	3	2	2	1	2	1	1	1	1	2	3	1	3	2	1	1	2	2	2
35	12	0	2	1	3	2	1	1	1	1	1	2	3	1	2	2	2	2	2	2	2	2	1	1	3	2	1	2	2	2	2
36	12	0	2	1	2	2	2	2	1	1	2	1	2	2	2	1	2	2	2	2	2	2	3	1	3	2	1	2	2	2	2
37	13	1	1	1	3	2	2	2	2	2	1	1	2	2	2	2	2	1	2	2	1	2	1	1	3	2	1	2	2	2	2
38	13	0	2	2	3	2	1	2	2	2	1	2	2	1	2	1	2	2	2	2	2	2	3	1	3	2	1	2	2	2	2
39	13	0	2	2	3	2	1	2	2	2	2	2	2	1	1	2	2	2	2	1	2	2	1	1	3	2	1	2	2	2	2
40	14	1	1	2	3	2	1	2	2	2	1	2	2	2	2	1	2	1	2	2	1	2	3	1	3	2	1	2	2	2	1
41	14	0	2	2	1	1	1	2	1	1	2	2	3	1	1	2	2	2	1	2	1	2	3	1	3	2	1	2	2	2	2
42	14	0	2	1	1	2	1	1	2	2	2	2	2	1	1	2	1	1	1	2	1	1	3	1	3	2	1	2	2	2	2
43	15	1	1	1	2	2	1	2	2	2	1	1	2	2	2	2	2	1	2	2	1	2	3	2	3	2	3	2	2	2	1
44	15	0	2	1	2	1	1	2	2	2	2	2	3	1	1	2	2	2	2	2	2	1	3	1	3	2	1	2	2	2	2
45	15	0	2	1	2	1	1	2	2	2	1	1	2	1	1	2	2	2	1	2	2	2	3	1	3	2	1	2	2	2	2
46	16	1	1	1	1	2	1	2	2	2	1	1	2	2	2	2	2	1	2	2	1	2	3	2	3	2	1	2	2	2	1
47	16	0	2	1	2	1	1	2	1	2	2	2	2	1	1	1	2	2	2	1	1	2	1	1	3	1	1	2	2	2	2
48	16	0	2	1	2	1	1	1	1	1	2	2	3	1	1	2	2	1	1	2	2	2	3	1	3	1	1	1	2	2	2
49	17	1	1	1	2	2	1	2	1	1	1	1	2	2	2	2	2	1	1	2	1	2	3	1	3	2	1	2	2	2	1
50	17	0	2	2	3	2	2	1	1	2	2	2	3	2	2	1	2	2	1	2	2	1	3	2	3	1	1	1	2	1	2
51	17	0	2	2	3	1	1	2	2	2	1	1	3	1	2	1	2	2	1	1	2	2	3	1	3	2	1	1	2	1	2
52	18	1	1	1	2	2	1	2	2	2	2	1	1	2	2	1	2	1	2	1	1	2	3	1	3	2	1	2	2	2	1
53	18	0	2	1	3	2	2	2	1	1	2	2	3	1	1	1	2	2	1	1	2	1	1	1	3	2	1	2	2	2	2
54	18	0	2	2	2	1	1	1	1	2	1	1	3	1	1	1	1	1	1	1	2	1	1	1	3	2	1	1	2	1	2
55	19	1	1	1	2	2	1	1	1	2	2	2	3	1	2	2	2	1	2	2	1	2	3	2	3	2	2	2	2	2	1
56	19	0	2	2	2	2	1	2	1	2	2	2	3	2	1	2	2	1	1	2	2	2	3	1	2	2	1	2	2	2	2
57	19	0	2	2	3	1	2	2	1	2	1	2	3	1	2	2	2	2	2	2	2	2	3	1	3	2	1	2	2	2	2
58	20	1	1	1	2	2	1	1	1	2	2	1	2	2	2	2	2	1	1	2	1	2	1	1	3	2	1	2	2	2	2
59	20	0	2	1	2	2	1	2	2	2	2	2	3	2	2	2	2	2	2	2	2	1	3	1	3	2	1	2	2	2	2
60	20	0	2	2	2	2	1	2	2	2	2	2	3	1	2	1	2	2	1	2	2	2	3	1	3	2	1	2	2	2	2
61	21	1	1	1	2	1	1	2	2	2	2	2	2	2	2	2	2	1	2	1	1	2	3	2	3	2	1	2	2	2	2
62	21	0	2	1	2	2	1	2	1	2	2	2	2	1	2	1	2	2	2	2	2	2	1	1	3	2	1	2	2	2	2
63	21	0	2	1	2	2	1	2	1	2	2	2	3	1	1	2	2	2	1	1	2	2	3	1	3	2	1	2	2	2	2
64	22	1	1	1	2	2	2	2	2	2	1	1	2	1	2	1	2	2	2	1	1	2	3	1	2	2	1	2	2	2	2
65	22	0	2	1	3	1	2	2	1	2	2	2	2	1	2	1	2	2	2	2	2	2	3	1	2	2	1	2	2	2	2
66	22	0	2	2	2	2	1	1	1	2	1	2	3	1	1	2	1	1	1	1	2	1	3	1	3	2	1	1	2	2	2
67	23	1	1	2	2	2	1	1	1	1	2	1	2	1	2	2	2	1	2	2	1	1	3	1	3	2	1	2	2	2	1
68	23	0	2	1	2	1	1	2	1	1	1	2	3	2	2	1	2	2	1	1	2	2	3	1	3	2	1	2	2	2	2
69	23	0	2	1	2	1	1	1	1	2	2	2	3	1	1	2	2	2	1	1	2	1	3	1	3	1	1	2	2	2	2
70	24	1	1	1	2	2	1	2	1	2	2	2	3	1	2	1	2	1	1	2	1	2	1	1	3	2	1	2	2	1	1
71	24	0	2	1	3	2	2	2	1	2	1	1	3	2	2	2	2	2	1	2	2	1	3	1	3	2	1	2	2	1	2
72	24	0	2	1	2	2	2	2	1	2	2	2	3	2	1	2	2	1	1	2	2	1	3	1	1	2	1	2	2	2	2
73	25	1	1	2	2	2	2	2	2	2	2	2	3	1	2	2	2	2	2	2	2	2	1	1	3	2	1	2	2	1	2
74	25	0	2	2	3	2	1	2	1	2	2	2	3	1	2	2	2	2	2	2	2	2	1	1	3	2	1	2	2	2	2
75	25	0	2	2	3	1	1	2	1	1	2	2	3	1	2	2	2	1	1	1	2	1	1	1	3	2	1	2	2	1	2
76	26	1	1	2	3	2	2	2	2	2	2	2	3	1	2	1	2	1	2	1	1	2	3	1	3	2	1	1	2	2	2
77	26	0	2	2	3	2	1	2	2	2	1	2	3	1	2	1	2	2	2	2	2	1	1	1	3	2	1	2	2	2	2
78	26	0	2	2	3	2	2	2	2	2	2	2	3	1	1	2	2	2	1	2	2	1	3	1	3	2	1	1	2	2	2
79	27	1	1	1	3	2	2	1	2	2	1	2	3	2	2	1	2	1	2	2	1	1	3	2	3	2	3	1	2	2	1
80	27	0	2	1	2	1	1	2	1	2	1	2	3	1	2	1	2	2	2	2	1	1	3	1	3	2	1	2	2	2	2
81	27	0	2	1	2	2	1	2	2	2	1	1	2	1	2	1	2	2	2	1	1	2	3	1	4	2	1	2	2	2	2
82	28	1	1	1	2	2	1	2	1	2	1	1	1	2	2	1	1	1	2	1	1	2	3	1	3	2	1	2	2	2	1
83	28	0	2	1	2	2	2	2	1	2	2	2	2	1	2	2	2	2	2	2	2	1	3	1	3	1	1	2	2	2	2
84	28	0	2	1	2	2	2	2	1	2	1	2	2	2	2	1	2	2	2	2	2	1	3	1	3	2	1	2	2	2	2
85	29	1	1	1	2	1	1	1	1	2	1	1	3	1	2	2	2	2	1	1	1	2	3	1	3	2	1	2	2	1	2
86	29	0	2	1	2	2	2	1	1	2	2	2	3	1	1	1	2	2	1	2	2	1	1	1	3	2	1	2	2	2	2
87	29	0	2	1	3	2	2	1	2	2	2	2	3	1	2	1	2	2	1	2	2	2	3	1	3	2	1	2	2	2	2
88	30	1	1	1	2	2	2	2	1	2	1	2	3	1	2	1	2	2	2	2	1	2	1	1	3	2	1	2	2	1	2
89	30	0	2	1	3	2	2	2	1	2	1	1	3	1	2	2	2	1	1	2	2	2	3	1	3	2	1	2	2	2	2
90	30	0	2	1	3	2	2	2	1	2	1	2	3	1	2	2	2	2	2	2	2	2	3	1	3	1	1	2	2	2	2
91	31	1	1	2	3	2	2	2	2	2	2	2	3	2	2	2	2	2	2	2	2	2	3	1	3	2	2	2	2	2	2
92	31	0	2	2	3	2	2	2	1	1	2	2	3	1	2	2	2	2	2	2	2	2	1	1	3	2	1	2	2	2	2
93	31	0	2	2	2	2	2	2	1	2	2	2	3	1	2	2	2	2	2	2	2	2	1	1	3	2	1	2	2	2	2
94	32	1	1	2	2	2	2	2	2	2	1	2	2	1	2	2	2	1	2	1	1	2	3	1	3	2	1	2	2	1	1
95	32	0	2	2	2	2	2	2	1	1	2	2	2	1	2	2	2	2	2	2	1	2	1	1	3	2	1	2	2	2	2
96	32	0	2	2	3	2	2	2	1	2	2	2	2	1	2	2	2	2	2	2	1	2	1	1	3	2	1	2	2	2	2
97	33	1	1	1	1	2	2	2	1	1	2	2	2	2	2	1	2	2	2	2	1	2	1	1	2	2	1	2	2	1	2
98	33	0	2	1	2	1	2	2	1	2	2	2	2	1	1	2	2	2	2	2	2	2	1	1	3	2	1	2	2	2	2
99	33	0	2	1	1	2	2	2	1	2	2	2	2	2	2	2	2	2	2	2	1	2	3	1	2	2	1	2	2	2	2
100	34	1	1	1	2	2	2	1	1	1	1	1	2	2	2	2	2	1	1	2	1	2	3	1	2	2	1	2	2	1	1
101	34	0	2	2	2	2	2	2	1	2	2	1	2	2	2	2	2	2	2	2	2	2	3	1	2	2	1	2	2	2	2
102	34	0	2	1	2	2	2	1	2	2	2	2	2	2	2	2	2	2	2	2	2	2	3	1	2	2	1	2	2	2	2
103	35	1	1	1	2	2	2	2	2	2	2	1	3	2	2	2	2	1	1	2	1	2	3	1	3	2	1	2	2	1	1
104	35	0	2	1	2	2	2	2	1	2	2	2	3	1	2	2	2	2	2	2	2	2	1	1	3	2	1	2	2	2	2
105	35	0	2	1	2	2	2	2	1	2	2	2	2	1	2	2	2	2	1	2	1	2	1	1	3	2	1	2	2	2	2
106	36	1	1	1	2	2	2	2	1	1	2	1	3	1	2	2	2	2	1	1	1	2	1	1	2	2	1	2	2	1	2
107	36	0	2	2	2	2	2	2	1	1	2	2	3	2	2	2	2	2	2	2	2	2	3	1	2	2	1	2	2	2	2
108	36	0	2	1	2	2	2	2	1	2	1	2	3	1	2	1	2	2	2	2	2	2	1	1	3	2	1	2	2	2	2
109	37	1	1	1	2	2	2	2	1	1	1	2	3	1	2	2	2	1	2	1	2	2	3	1	2	2	1	2	2	1	1
110	37	0	2	1	2	1	2	1	1	2	2	2	3	1	2	2	2	2	2	1	2	2	1	1	2	2	1	2	2	2	2
111	37	0	2	1	2	2	2	2	1	2	2	2	3	1	2	2	2	2	2	2	2	2	1	1	3	2	1	2	2	2	2
112	38	1	1	1	1	2	2	2	2	2	1	1	2	2	2	2	2	2	1	2	1	2	3	1	3	2	1	2	2	1	2
113	38	0	2	1	2	2	2	2	1	2	1	1	2	2	2	2	2	2	1	2	1	2	3	1	2	2	1	2	2	2	2
114	38	0	2	1	2	2	2	2	1	1	2	1	2	2	2	2	2	2	1	2	1	2	1	1	3	2	1	2	2	2	2
115	39	1	1	2	3	1	2	1	1	1	2	2	3	1	2	2	2	2	2	2	2	2	3	1	2	2	1	2	2	2	2
116	39	0	2	2	3	2	2	1	1	1	2	2	3	1	2	2	2	2	2	2	2	2	1	1	3	2	1	2	2	2	2
117	39	0	2	2	3	2	2	1	1	1	2	2	3	2	2	2	2	2	2	2	2	2	1	1	2	2	1	2	2	2	2
118	40	1	1	1	1	1	2	2	2	2	1	1	2	2	2	2	2	2	2	2	1	2	3	1	2	2	1	2	1	2	2
119	40	0	2	1	2	2	2	2	1	2	2	2	3	1	2	2	2	2	1	2	2	2	1	1	3	2	1	2	2	2	2
120	40	0	2	1	1	2	2	2	1	2	2	2	2	2	2	1	2	2	2	2	2	2	3	1	2	2	1	2	2	2	2
121	41	1	1	2	3	2	2	1	1	1	1	1	3	1	2	2	2	2	2	2	1	2	1	1	2	2	1	1	2	1	2
122	41	0	2	2	3	2	2	1	1	1	2	2	3	1	2	2	2	2	2	2	2	2	1	1	2	2	1	2	2	2	2
123	41	0	2	2	3	2	2	1	1	2	2	2	3	1	2	2	2	2	2	2	2	2	1	1	2	2	1	2	2	2	2
124	42	1	1	1	2	2	1	2	1	2	1	2	2	2	2	1	2	2	2	2	1	2	3	1	2	2	1	2	2	2	2
125	42	0	2	1	1	2	2	2	2	2	1	2	2	2	2	2	2	2	1	2	1	2	1	1	2	2	1	2	2	2	2
126	42	0	2	1	1	2	2	2	2	2	2	2	2	2	2	2	2	2	1	2	2	2	1	1	2	2	1	2	2	2	2
127	43	1	1	1	2	2	1	1	1	1	1	1	3	1	2	1	2	2	2	2	1	2	3	1	2	2	1	2	2	2	2
128	43	0	2	1	2	2	1	2	1	2	1	2	2	1	1	2	2	2	2	2	2	1	1	1	3	2	1	2	2	2	2
129	43	0	2	1	2	2	1	2	2	2	2	1	2	1	1	2	2	2	2	2	2	1	3	1	3	2	1	2	2	2	2
130	44	1	1	2	2	1	1	2	1	1	2	2	3	1	2	1	2	1	2	2	1	2	3	1	2	2	1	2	2	2	2
131	44	0	2	1	2	1	1	2	2	2	1	2	3	1	2	2	2	2	2	2	1	1	1	1	2	2	1	2	2	2	2
132	44	0	2	2	2	1	1	2	1	1	2	2	3	1	2	1	2	2	2	2	2	2	1	1	3	2	1	2	2	1	2
133	45	1	1	1	2	2	1	2	2	2	1	1	2	2	2	1	2	2	2	1	1	2	3	1	3	2	2	2	2	2	2
134	45	0	2	1	2	2	1	2	1	1	2	2	2	2	2	2	2	2	2	2	2	2	3	1	3	2	1	2	2	2	2
135	45	0	2	1	2	2	1	2	1	1	2	2	3	1	2	1	2	1	2	2	1	1	3	1	4	2	1	2	2	2	2
136	46	1	1	1	2	2	1	2	1	1	1	2	3	2	2	2	2	1	2	1	1	2	3	2	4	2	1	2	2	2	2
137	46	0	2	1	2	2	1	2	2	2	2	2	3	2	2	2	2	2	2	1	2	1	1	1	3	2	1	2	2	2	2
138	46	0	2	1	3	2	1	1	1	1	1	2	2	2	1	1	2	2	1	1	1	1	3	1	3	1	1	2	2	2	2
139	47	1	1	1	2	2	1	2	1	2	1	1	3	2	2	1	2	1	2	1	1	2	3	2	3	2	1	2	2	2	2
140	47	0	2	1	2	2	1	2	2	2	2	2	3	1	1	2	2	2	2	2	2	1	1	1	3	2	1	2	2	2	2
141	47	0	2	2	2	2	2	1	1	1	2	2	3	1	2	2	2	2	2	2	2	1	1	1	4	1	1	2	2	2	2
142	48	1	1	2	3	2	2	2	2	2	2	2	3	1	2	2	2	2	2	1	2	2	3	1	2	2	1	2	2	2	2
143	48	0	2	2	3	2	2	1	1	1	2	2	3	1	1	2	2	2	2	2	2	2	1	1	2	2	1	2	2	2	2
144	48	0	2	2	3	2	2	1	1	1	2	2	3	1	2	2	1	1	1	2	1	2	1	1	3	2	1	2	2	2	2
145	49	1	1	1	2	2	1	2	2	2	2	1	2	2	2	2	2	1	2	2	1	2	3	2	3	2	1	2	2	2	1
146	49	0	2	1	2	2	1	2	2	2	2	2	2	2	2	1	2	2	2	2	2	2	3	2	2	2	1	2	2	2	1
147	49	0	2	1	2	2	1	2	2	2	2	2	2	2	2	1	2	2	2	2	2	1	1	1	3	2	1	2	2	2	2
148	50	1	1	2	2	2	2	2	2	2	2	2	2	1	2	2	2	2	2	2	2	2	3	1	3	2	3	2	2	2	1
149	50	0	2	1	3	2	2	2	2	2	2	2	2	2	2	1	2	2	2	2	2	2	1	1	3	2	1	2	2	2	2
150	50	0	2	1	2	2	1	2	2	2	2	2	2	2	2	1	2	2	2	2	2	1	3	1	3	2	1	2	2	2	2
151	51	1	1	2	3	2	2	2	2	2	2	2	2	2	2	2	2	1	2	2	1	2	3	1	3	2	1	2	2	2	2
152	51	0	2	1	2	2	2	2	2	2	2	2	2	2	2	1	2	2	2	2	2	2	1	2	3	2	1	2	2	2	2
153	51	0	2	1	2	2	1	2	2	2	2	2	2	2	2	1	2	2	2	2	2	2	1	1	3	2	1	2	2	2	2
154	52	1	1	1	1	2	2	1	1	1	2	2	2	1	2	2	2	2	2	2	2	2	3	1	3	2	1	2	2	2	2
155	52	0	2	2	2	1	2	2	2	2	2	2	2	2	2	1	2	2	2	2	2	2	1	2	2	2	1	2	2	2	2
156	52	0	2	2	2	1	2	1	1	1	2	2	2	2	2	1	2	2	2	2	2	1	1	1	3	2	1	2	2	2	2
157	53	1	1	2	2	2	2	2	2	2	2	2	2	2	2	2	2	1	2	2	2	2	3	1	3	2	1	2	2	2	2
158	53	0	2	2	3	2	2	1	1	1	2	2	2	1	2	2	2	2	2	2	2	1	1	1	3	2	1	2	2	2	2
159	53	0	2	2	2	1	2	2	2	2	2	2	2	2	2	1	2	2	2	2	2	2	1	1	3	2	1	2	2	2	2
160	54	1	1	2	3	2	1	2	2	2	2	1	2	2	2	2	2	1	2	2	1	2	3	2	3	2	1	2	2	2	2
161	54	0	2	1	3	2	1	1	1	1	1	1	3	2	2	1	2	2	1	2	1	2	3	1	3	1	1	2	2	2	2
162	54	0	2	1	3	2	1	1	1	1	1	1	3	2	2	1	2	2	1	2	1	2	3	1	3	1	1	2	2	2	2
163	55	1	1	1	2	2	1	1	1	1	1	1	3	2	2	1	2	2	1	2	1	1	3	1	3	2	1	2	2	2	2
164	55	0	2	1	2	2	1	1	1	1	1	2	3	2	2	1	2	2	1	2	1	2	3	1	3	1	1	2	2	2	2
165	55	0	2	1	2	1	1	1	1	1	1	1	3	2	2	1	2	2	1	2	1	2	3	1	3	1	1	2	2	2	2
166	56	1	1	1	1	2	1	2	2	2	1	1	2	2	2	1	2	1	2	1	1	2	3	1	3	2	1	2	2	2	2
167	56	0	2	1	1	2	1	1	1	2	2	2	2	2	2	2	2	2	2	2	2	1	1	1	3	2	1	2	2	2	2
168	56	0	2	1	1	2	1	1	1	2	2	2	2	2	2	2	2	2	2	2	2	1	1	1	3	2	1	2	2	2	2
169	57	1	1	2	3	2	2	2	2	2	2	2	3	1	2	2	2	1	2	2	1	2	3	1	3	2	2	2	2	1	1
170	57	0	2	2	3	2	1	1	1	2	2	2	3	1	2	2	2	2	2	2	2	1	4	1	1	2	1	2	2	2	2
171	57	0	2	2	3	2	1	1	1	2	2	2	3	1	2	2	2	2	2	2	2	1	4	1	1	2	1	2	2	2	2
172	58	1	1	1	2	2	2	2	2	2	1	1	2	1	2	1	2	2	2	2	1	2	3	1	3	2	2	2	2	2	2
173	58	0	2	1	2	2	1	2	2	2	1	2	3	2	2	2	2	1	1	2	2	2	1	1	3	2	1	2	2	2	2
174	58	0	2	1	2	2	1	2	2	2	1	2	3	2	2	2	2	1	1	2	2	2	1	1	3	2	1	2	2	2	2
175	59	1	1	1	1	1	1	2	1	1	2	1	3	1	2	2	2	1	1	2	1	2	1	1	3	2	1	2	2	2	2
176	59	0	2	2	3	1	1	2	1	1	2	2	3	1	1	2	2	1	1	2	2	2	4	1	3	2	1	2	2	2	2
177	59	0	2	1	2	2	1	2	2	2	2	2	2	2	2	2	2	2	2	2	1	1	1	1	2	2	1	2	2	2	2
178	60	1	1	2	3	2	2	2	1	1	2	2	2	1	2	1	2	2	2	2	2	2	3	1	3	2	1	2	2	2	2
179	60	0	2	1	3	2	2	1	1	1	2	2	2	1	2	1	2	2	2	2	2	1	1	1	3	2	1	2	2	2	2
180	60	0	2	1	3	2	2	1	1	1	2	2	2	1	2	1	2	2	2	2	2	2	3	1	3	2	1	2	2	2	2
181	61	1	1	1	2	2	2	2	2	2	1	1	2	2	2	1	2	1	1	1	1	1	1	1	3	2	1	2	2	2	2
182	61	0	2	1	2	2	1	1	1	1	1	2	2	2	2	1	2	2	2	2	2	2	3	1	3	2	1	2	2	2	2
183	61	0	2	1	2	2	1	1	1	1	1	2	2	2	2	1	2	2	2	2	2	2	3	1	3	2	1	2	2	2	2
184	62	1	1	2	3	2	2	2	2	2	1	1	2	2	2	2	1	1	2	1	1	2	4	1	4	2	1	2	2	2	2
185	62	0	2	1	3	2	2	2	1	1	2	2	2	2	1	2	2	2	2	2	2	2	3	1	2	1	1	2	2	2	2
186	62	0	2	2	2	2	2	1	1	1	1	2	3	2	1	2	2	2	2	2	2	2	3	1	3	1	1	2	2	2	2
187	63	1	1	1	1	2	1	2	2	2	1	1	2	2	2	2	2	2	2	2	1	2	3	2	3	2	1	2	2	2	2
188	63	0	2	1	2	2	1	1	1	1	2	2	3	1	2	1	2	2	1	2	1	2	4	1	3	2	1	2	2	2	2
189	63	0	2	1	2	2	1	1	1	1	1	1	3	2	2	1	2	2	1	1	1	2	1	1	2	2	1	2	2	2	2
190	64	1	1	1	2	2	2	2	2	2	1	1	2	1	2	1	2	1	2	2	1	2	3	1	3	2	1	2	2	2	2
191	64	0	2	1	2	2	1	1	1	1	1	1	3	2	2	1	1	1	1	1	1	2	1	1	3	2	1	2	2	2	2
192	64	0	2	1	3	2	2	1	1	2	1	2	3	2	2	1	2	1	1	2	1	2	1	1	3	1	1	2	2	2	2
193	65	1	1	1	2	2	1	2	2	2	2	2	3	2	2	2	2	1	2	2	1	2	1	1	3	2	2	2	2	2	2
194	65	0	2	1	2	2	2	2	1	1	2	2	3	1	2	1	2	2	1	2	2	2	1	1	2	2	1	2	2	2	2
195	65	0	2	1	2	2	2	2	1	2	1	1	3	2	2	1	2	1	1	2	1	1	3	2	3	2	1	2	2	2	2
196	66	1	1	1	2	2	1	1	1	1	1	1	3	1	2	1	2	2	2	1	1	1	3	1	3	2	1	2	2	2	2
197	66	0	2	2	3	2	2	1	1	1	2	2	2	2	2	1	2	1	1	2	1	2	3	1	2	1	1	2	2	2	2
198	66	0	2	2	3	2	2	1	1	2	2	2	2	2	2	1	2	1	2	2	1	2	1	1	3	2	1	2	2	2	2
199	67	1	1	1	1	2	1	2	2	2	1	1	1	2	2	1	1	1	2	1	1	2	3	2	3	2	1	2	2	2	1
200	67	0	2	2	2	1	1	2	1	1	2	2	3	2	1	2	2	2	1	2	2	1	1	1	3	2	1	2	2	2	2
201	67	0	2	2	2	1	1	1	1	1	2	2	3	2	1	2	2	2	1	2	2	1	1	1	2	2	1	2	2	2	2
202	68	1	1	2	2	2	2	2	2	2	1	2	3	2	2	1	2	2	2	2	2	2	1	1	3	2	2	2	2	2	2
203	68	0	2	2	2	2	2	1	1	1	2	2	2	1	2	2	2	2	2	2	2	1	1	1	2	2	1	2	2	2	2
204	68	0	2	2	2	2	2	1	1	1	2	2	2	2	2	2	2	2	2	2	2	1	1	1	2	2	1	2	2	2	2
205	69	1	1	1	2	2	1	2	1	2	1	1	2	2	2	1	2	1	2	1	1	2	3	2	3	2	1	2	2	2	1
206	69	0	2	2	2	2	1	1	1	1	2	2	3	1	1	2	1	1	1	1	1	1	1	1	2	2	1	2	2	2	2
207	69	0	2	2	2	2	1	1	1	1	1	1	3	1	1	1	1	1	1	1	2	1	1	1	2	2	1	2	2	2	2
208	70	1	1	1	2	1	1	1	1	1	2	2	3	2	2	1	1	1	1	1	1	2	3	2	3	2	1	2	2	2	1
209	70	0	2	2	2	2	2	1	2	2	1	2	2	2	2	2	2	2	2	2	1	2	1	1	2	2	3	2	2	2	2
210	70	0	2	1	2	2	1	2	1	2	2	2	2	2	2	1	2	2	1	2	1	2	1	1	1	2	1	2	2	2	2
211	71	1	1	1	3	2	1	2	2	2	1	1	2	1	2	1	2	1	2	2	1	2	3	2	3	2	1	2	2	2	2
212	71	0	2	2	3	2	2	1	1	1	1	2	3	1	2	1	2	2	1	2	2	1	3	1	3	2	1	2	2	2	2
213	71	0	2	2	2	2	1	2	2	1	1	2	3	2	2	2	2	1	1	1	1	2	1	1	3	2	1	2	2	2	2
214	72	1	1	1	1	1	1	2	2	2	1	1	3	2	2	1	1	1	1	1	1	2	1	1	2	2	1	2	2	1	1
215	72	0	2	1	2	2	1	1	1	1	2	2	3	2	2	1	2	2	2	1	1	2	1	1	2	2	1	2	2	2	2
216	72	0	2	1	2	2	1	1	1	1	2	2	2	2	2	1	2	2	1	1	1	2	1	1	2	2	3	2	2	2	2
217	73	1	1	1	2	2	1	2	2	2	1	1	2	2	2	1	2	1	1	1	1	2	4	2	2	2	2	2	2	2	2
218	73	0	2	1	2	2	2	2	1	2	1	2	3	2	2	2	2	2	1	2	1	2	1	1	2	1	1	2	2	2	2
219	73	0	2	2	3	2	2	1	2	2	1	2	3	1	2	2	2	1	1	1	1	2	1	1	2	2	3	2	2	2	2
220	74	1	1	2	3	2	1	2	2	2	1	1	2	2	2	1	2	1	1	1	1	2	3	2	3	2	2	2	2	2	1
221	74	0	2	2	3	2	1	1	1	1	1	2	2	1	1	1	2	2	1	2	2	1	1	1	1	1	3	2	2	2	2
222	74	0	2	2	3	2	1	1	1	2	1	2	2	2	2	1	2	1	1	2	1	2	1	1	1	2	1	2	2	2	2
223	75	1	1	1	1	1	1	2	2	2	2	1	3	2	2	1	2	2	1	1	1	2	1	1	3	2	2	2	2	2	2
224	75	0	2	1	1	1	2	1	1	1	2	2	3	1	2	2	2	1	1	1	2	1	1	1	1	2	1	2	2	2	2
225	75	0	2	1	2	1	1	1	1	1	2	2	2	1	2	2	2	2	2	1	2	1	1	1	1	2	1	2	2	2	2
226	76	1	1	1	2	1	1	2	2	2	1	1	3	1	2	1	1	1	1	2	1	2	3	1	3	2	1	2	2	2	1
227	76	0	2	1	2	1	1	1	1	1	2	1	3	1	2	1	2	1	1	1	1	1	1	1	1	2	1	2	2	2	2
228	76	0	2	1	1	1	1	1	1	2	2	2	3	2	2	1	1	1	1	2	1	2	1	1	3	2	2	2	2	2	2
229	77	1	1	2	2	1	1	2	1	2	1	1	2	1	2	1	2	2	2	2	1	2	3	1	3	2	1	2	2	2	2
230	77	0	2	1	2	2	1	1	1	1	1	2	3	1	2	2	2	2	1	1	1	2	1	1	3	2	1	2	2	2	2
231	77	0	2	1	2	2	1	2	1	1	1	2	3	1	2	1	2	2	1	1	1	2	1	1	3	2	1	2	2	2	2
232	78	1	1	2	3	2	2	2	2	2	2	2	2	1	2	2	2	2	2	2	2	2	3	1	3	2	1	2	2	1	1
233	78	0	2	2	2	2	2	1	1	1	2	2	3	1	1	2	2	2	1	2	2	1	1	1	3	1	1	2	2	2	2
234	78	0	2	1	3	2	1	1	1	1	2	2	3	1	2	2	2	2	1	2	2	1	1	1	3	1	1	2	2	2	2
235	79	1	1	1	2	2	2	1	1	2	1	2	2	1	2	1	2	2	2	2	1	2	3	1	3	2	1	2	2	1	2
236	79	0	2	1	2	2	2	1	1	1	2	2	2	2	2	2	2	2	1	2	2	1	1	1	2	2	1	2	2	2	2
237	79	0	2	1	2	2	2	1	1	1	2	2	2	2	2	2	2	2	1	2	2	1	3	1	2	2	1	2	2	2	2
238	80	1	1	1	2	2	1	1	1	2	1	1	3	2	2	1	2	1	1	1	1	2	1	2	3	2	1	1	2	1	1
239	80	0	2	1	2	2	2	1	1	1	2	2	3	1	2	2	2	2	2	1	2	1	1	1	3	1	1	2	2	2	2
240	80	0	2	1	2	2	2	1	1	1	2	2	3	1	2	2	2	2	2	1	2	1	1	1	1	1	1	2	2	2	2
241	81	1	1	1	2	2	2	2	1	2	2	2	2	1	2	2	2	2	2	2	2	2	3	1	3	2	1	2	2	2	2
242	81	0	2	2	3	2	2	1	1	1	2	2	2	2	2	1	2	2	1	1	1	2	1	1	2	2	1	2	2	2	2
243	81	0	2	2	3	2	2	1	1	1	2	2	2	2	2	1	2	2	1	1	1	2	1	1	2	2	1	2	2	2	2
244	82	1	1	1	2	2	1	1	1	1	1	2	3	2	1	1	2	1	1	2	1	2	1	1	3	2	1	2	2	2	1
245	82	0	2	1	2	2	1	1	1	1	1	2	3	1	2	1	2	2	1	1	1	1	1	1	3	2	1	2	2	2	2
246	82	0	2	1	3	2	1	2	1	1	1	2	3	1	2	1	2	2	1	1	1	1	1	1	3	2	1	2	2	2	2
247	83	1	1	1	1	2	1	2	2	2	1	1	2	1	2	1	2	2	2	1	1	2	3	1	3	2	1	2	2	2	2
248	83	0	2	1	2	1	1	1	1	1	2	2	2	2	2	2	2	2	1	2	2	1	1	1	2	2	1	2	2	2	2
249	83	0	2	1	2	1	1	1	1	1	2	2	2	2	2	2	2	2	1	2	2	1	1	1	2	2	1	2	2	2	2
250	84	1	1	1	2	1	1	2	1	2	1	1	2	2	2	1	2	2	2	1	1	2	3	1	2	2	1	2	2	2	2
251	84	0	2	1	3	1	2	1	1	1	2	2	2	2	2	2	2	2	2	2	2	1	1	1	2	2	1	2	2	2	2
252	84	0	2	1	3	1	2	1	1	1	2	2	2	2	2	2	2	2	2	2	2	1	1	1	2	2	1	2	2	2	2
253	85	1	1	1	3	2	1	2	2	2	1	1	3	2	2	1	2	2	2	2	1	2	4	1	2	2	1	1	2	2	2
254	85	0	2	1	3	2	2	1	1	1	2	2	2	2	2	2	2	2	2	2	2	1	1	1	2	2	1	2	2	2	2
255	85	0	2	1	3	2	2	1	1	1	2	2	2	2	2	2	2	2	2	2	2	1	1	1	2	2	1	2	2	2	2
256	86	1	1	1	2	2	1	2	2	2	1	1	2	2	2	1	2	2	2	1	1	2	3	2	3	2	2	2	2	2	1
257	86	0	2	1	2	2	1	2	1	2	2	2	2	1	2	1	2	1	1	2	1	1	1	1	3	2	1	2	2	2	2
258	86	0	2	1	2	2	1	2	1	2	2	2	2	1	2	1	2	1	1	2	1	1	1	1	3	2	1	2	2	2	2
259	87	1	1	1	2	1	1	2	1	2	1	1	2	2	2	1	1	1	1	1	1	2	2	2	3	2	2	1	2	1	1
260	87	0	2	1	2	2	1	2	2	2	1	2	2	1	2	1	2	2	2	2	2	1	3	1	3	2	1	2	2	2	2
261	87	0	2	1	2	1	1	2	1	2	1	2	2	1	2	1	2	1	1	1	1	1	1	1	3	2	1	2	2	2	2
262	88	1	1	2	3	2	2	2	1	2	2	2	2	1	2	1	2	1	1	2	1	2	1	1	3	2	2	2	2	2	2
263	88	0	2	2	3	1	1	1	1	1	2	2	2	1	2	1	2	1	1	2	2	2	1	1	3	2	1	2	2	2	2
264	88	0	2	1	2	2	2	2	1	2	2	2	2	1	2	1	2	1	1	2	2	2	1	1	3	2	1	2	2	2	2
265	89	1	1	2	3	2	2	2	2	2	2	2	3	1	2	2	2	2	2	2	2	1	3	1	3	2	1	2	2	2	2
266	89	0	2	2	3	1	2	1	1	1	2	2	2	1	2	2	2	2	2	2	2	2	1	1	3	2	1	2	2	2	2
267	89	0	2	2	3	2	2	1	1	1	2	2	2	1	2	2	2	2	2	2	2	2	1	1	3	2	1	2	2	2	2
268	90	1	1	2	2	2	1	2	1	1	2	2	3	2	2	2	2	2	2	2	2	2	1	1	4	2	1	2	2	2	2
269	90	0	2	2	2	1	2	2	2	2	2	2	3	2	2	2	2	2	2	2	2	2	1	1	3	2	1	2	2	2	2
270	90	0	2	2	2	2	1	2	2	2	2	2	3	2	1	1	2	2	2	2	2	1	1	1	4	2	1	2	2	2	2
271	91	1	1	1	2	2	1	2	2	2	2	2	2	2	2	2	2	1	2	2	1	2	3	1	3	2	2	2	2	2	2
272	91	0	2	1	2	2	1	2	1	2	2	2	2	2	2	2	2	1	2	2	2	2	1	1	3	2	1	2	2	2	2
273	91	0	2	1	2	1	1	2	1	2	2	2	2	2	2	2	2	1	2	1	2	2	1	1	3	2	1	2	2	2	2
274	92	1	1	2	3	1	2	2	2	2	2	2	3	2	2	1	2	2	2	1	2	2	3	1	3	2	1	2	2	2	2
275	92	0	2	2	2	1	2	1	1	1	2	2	3	2	2	1	2	2	2	2	2	2	1	1	3	2	1	2	2	2	2
276	92	0	2	2	3	1	2	2	1	2	2	2	3	2	2	1	2	2	2	2	2	2	1	1	3	2	1	2	2	2	2
277	93	1	1	2	3	2	2	2	2	2	2	2	2	1	2	2	2	2	2	2	2	2	4	1	3	2	1	2	2	2	2
278	93	0	2	2	3	2	1	1	1	1	2	2	2	1	2	2	2	2	2	2	2	2	1	1	3	2	1	2	2	2	2
279	93	0	2	2	3	2	2	1	1	1	2	2	2	1	2	2	2	2	2	2	2	2	1	1	3	2	1	2	2	2	2
